# Supplementary material for: Angiopoietin-2 blockade suppresses growth of liver metastases from pancreatic neuroendocrine tumors by promoting T cell recruitment
Source: J Clin Invest. 2023 Oct 16;133(20):e167994. doi: 10.1172/JCI167994 (PMC10575726; doi:10.1172/JCI167994)
Supplement: Supporting data values [file jci-133-167994-s080.xlsx]

## Sheet: Fig1 C
Patient#	Time (month)	Ang2 low	Ang2 high
1201234543	4		1
1001794536	13		1
1004845876	18		1
1100956762	18	1
1006911391	22		1
1006708245	39		0
1010797217	40	0
1008917674	43	0
1010603550	52		0
1103310266	61	0
1101265848	67	0
1009483174	86		0
1011042914	114	0
1008116617	131	0
1007677451	166		1
1007908682	189	0
1007161008	208	0

## Sheet: Fig1 E
Normal human liver	Human PanNET liver
14.8867	13.8462
13.8824	17.7239
17.3979	27.4949
17.9367	96.6777
11.1317	17.2917
	58.5347
	74.7475
	83.1401
	69.8653
	35.6061
	30.837

## Sheet: Fig1 G
Healthy liver	Low met	Med met	High met
0.02	0.321958	4.92492	15.6424
0.01	0.621891	1.11234	8.0635
0	2.04508	4.68639	5.94876
0.01	0.409836	6.53696	13.7775
0	0.668003	8.33317	8.87149
0.04	1.61239	10.68	16.1313
			14.4538

## Sheet: Fig1 I
Healthy liver	Low met	Med met	High met
21.729	36.3599	49.4711	52.6891
22.803	28.871	51.6127	60.1673
18.577	25.5416	58.7119	74.3921
20.317	41.8347	71.3032	83.2917
23.929	29.5836	76.0593	46.8669
17.713	43.9023	83.5298
25.321	46.8372
20.788	37.8248
21.957

## Sheet: Fig1 K
Ang2 low	Ang2 high
12.1676	62.709
15.0754	43.5099
9.48992	49.0255
9.65618	47.9603
4.90094	79.6371
12.9088	21.9298
32.5887	48.9521

## Sheet: Fig2 D
15 week onset	18 week control	18 week REGN910	18 week onset	20 week control	20 week REGN910
0.6332	3.63487	0.32245	4.1807	18.1181	1.2217
0.1309	1.51683	1.02	6.90665	2.0452	1.1006
0.4221	4.1	0.615	0.30995	73.2228	14.4294
0.08355	1.175	1.105	0.0557	55.02	7.5181
0.06485	28.5	0.62	0.77975	2.5546	3.4272
0.17115	2.155	0.785	14.7141	52.2878	13.9121
0.0433	21.685	0.48	28.575	18.9273	5.11
0.06485		3.8	1.87	17.4867	2.16333
0.1146		1.065	0.65	3.6802	0.22535
0.18645		1.87

## Sheet: Fig2 F
	control	anti-Ang2
M303	1.97062
M306	1.64879
M314	3.8697
M319	3.01669
M324	3.40395
M318		5.04184
M329		5.98668
M11	1.5148
M15	2.54895
M21	3.18398
M22	3.96027
M40	3.78128
M9		9.22266
M30		4.36329
M41		3.97575
M45		7.62864
M60		5.59516
M219	3.97282
M222	2.17505
M208		4.75589
M214		3.38183

## Sheet: Fig2 G
Days elapsed	IgG/Control	REGN910
28	1
36	1
41	1
31	1
27	1
17	1
31	1
28	1
7	1
41	1
49	1
34		1
56		1
24		1
13		1
39		1
56		0
56		0
44		1
56		0
56		0
15	1
15	1
38	1
37	1
14	1
52	1
56	0
56	0
35		1
14		1
55		1
56		0
56		0
56		0
56		0

## Sheet: Fig2 I
IgG	anti-ANG2
36.4913	13.5022
45.327	36.154
50.7768	35.9069
47.6333	14.2325
36.4277	42.1519
53.1405	19.1911

## Sheet: Fig2 L
	Control	Ang2 KO
AJ Cell In WTB6 # 6	35.0321
AJ Cell In WTB6 # 6	7.4532
AJ Cell Inj WTB6 #8	48.8938
AJ Cell In WTB6 # 10	51.9334
708		0.02545
713		6.27315
716		4.21755
147 (WT B6)	21.2572
148 (WT B6)	10.4046
150 (WT B6)	9.9977
587		0.118
571		39.2572
624 (WT B6)	21.6389
685 (WT B6)	26.8974
577		0.235
602		0.0132
621 (WT B6)	5.91475
684 (WT B6)	4.2121
569		0.8212

[truncated: 32 more sheets: Fig3 B, Fig3 C, Fig3 E, Fig4 C, Fig4 D, Fig4 E, Fig4 F, Fig4 G, Fig4 H, Fig4 I, Fig5 C, Fig5 E, Fig5 G, Fig5 I, Fig5 K, Fig5 N, FigS1 C, FigS2 A, FigS3 C, FigS3 D …]
